# Supplementary material for: Changes to insulin sensitivity in glucose clearance systems and redox following dietary supplementation with a novel cysteine-rich protein: A pilot randomized controlled trial in humans with type-2 diabetes
Source: Redox Biol. 2023 Oct 5;67:102918. doi: 10.1016/j.redox.2023.102918 (PMC10570009; doi:10.1016/j.redox.2023.102918)
Supplement: SM Fig. 1 — CONSORT style summary of participant flow through the trial. [file mmc1.xlsx]

## Sheet: Table 2
															Estimates in Percent 90% CL			Standardized Difference*				Superiority Testing Probabilities
Table	Tag	Label	Units	Covariate	Treatment	Alpha	logSIE%	SIE%	LogSD%	SD%	logerrfreeSD%	logTechSD%	AssayCV%	Analysis ->	Estimate	LowerCL	UpperCL	ES*	LowerCL	UpperCL	Magnitude	ProbNeg	ProbPos	Strength of Evidence	DF
Table_2	Clinical	GCR	percent	BLCovar	WHEY-CON	0.1	5.25925	5.4	59.1	80.5793	58.9882	3.63319	3.7		-1.93	-21.8	22.93	-0.364151	-4.11321	4.32642	Unclear	0.4	0.29	-	13.6
Table_2	Clinical	GCR		BLCovar	KDPWHE-CON	0.1	5.25925	5.4	59.1	80.5793	58.9882	3.63319	3.7		23.49	-1.63	55.03	4.43208	-0.307547	10.383	Slight to very large	0.027	0.89	Good	9.78
Table_2	Clinical	GCR		BLCovar	KDPWHE-WHEY	0.1	5.25925	5.4	59.1	80.5793	58.9882	3.63319	3.7		25.92	-0.09	58.7	4.89057	-0.0169811	11.0755	Slight to very large	0.021	0.91	Good	8.66
Table_2	Clinical	HBA1c	percent	BLCovar	WHEY-CON	0.1	8.34216	8.7	21.63	24.1475	NA	NA	NA		16.32	5.43	28.34	1.96627	0.654217	3.41446	Slight to moderate	1e-05	0.9	Good	18.7
Table_2	Clinical	HBA1c		BLCovar	KDPWHE-CON	0.1	8.34216	8.7	21.63	24.1475	NA	NA	NA		5.78	-4.09	16.67	0.696386	-0.492771	2.00843	Slight to small	0.0096	0.34	Some	17.3
Table_2	Clinical	HBA1c		BLCovar	KDPWHE-WHEY	0.1	8.34216	8.7	21.63	24.1475	NA	NA	NA		-9.06	-18.5	1.51	-1.09157	-2.22892	0.181928	Slight to small	0.56	0.0027	Some	19
Table_2	Insulin-stimulated	mBF	percent	BLCovar	WHEY–CON	0.1	8.68224	9.0703	45.5	47.5	43.4112	13.6278	14.6		-3.2	-29.8	33.3	-0.0749189	-0.815047	0.662115	Unclear	0.383526	0.25899	-	12.9
Table_2	Insulin-stimulated	mBF		BLCovar	KDPWHE–CON	0.1	8.68224	9.0703	45.5	47.5	43.4112	13.6278	14.6		45.7	16.2	82.8	0.86701	0.345861	1.38955	Slight to large	0.00242873	0.978697	Very good	8.68
Table_2	Insulin-stimulated	mBF		BLCovar	KDPWHE–WHEY	0.1	8.68224	9.0703	45.5	47.5	43.4112	13.6278	14.6		50.6	5.1	115.7	0.943206	0.114583	1.77078	Slight to large	0.0141303	0.931752	Good	16.7
Table_2	Insulin-stimulated	mBV	percent	BLCovar	WHEY–CON	0.1	8.20258	8.54838	41.2	43	41.0129	3.92207	4		-3.4	-9	2.7	-0.0843429	-0.229954	0.0649599	Trivial	0.0966634	0.00293105	Good	11.2
Table_2	Insulin-stimulated	mBV		BLCovar	KDPWHE–CON	0.1	8.20258	8.54838	41.2	43	41.0129	3.92207	4		-3.3	-9.9	3.7	-0.0818201	-0.254188	0.0885866	Unclear	0.117381	0.00865979	-	7.82
Table_2	Insulin-stimulated	mBV		BLCovar	KDPWHE–WHEY	0.1	8.20258	8.54838	41.2	43	41.0129	3.92207	4		0.01	-7.9	8.7	0.000243814	-0.200657	0.203403	Trivial	2.81084e-06	2.88468e-06	Good	13
Table_2	Basal	GLUT4fluorescentintensity(%)	percent	BLCovar	WHEY–CON	0.1	2.25	2.2755	21.43	23.896	18.8656	10.1654	10.7		-0.934407	-17.1698	18.4833	-0.0497626	-0.998527	0.899002	Unclear	0.449	0.373	-	8
Table_2	Basal	GLUT4fluorescentintensity(%)		BLCovar	KDPWHE–CON	0.1	2.25	2.2755	21.43	23.896	18.8656	10.1654	10.7		-5.26958	-17.5408	8.82773	-0.286951	-1.02232	0.448414	Unclear	0.667	0.155	-	8
Table_2	Basal	GLUT4fluorescentintensity(%)		BLCovar	KDPWHE–WHEY	0.1	2.25	2.2755	21.43	23.896	18.8656	10.1654	10.7		-4.37606	-18.1412	11.7037	-0.237189	-1.06105	0.586677	Unclear	0.609	0.213	-	8
Table_2	Insulin-stimulated	GLUT4fluorescentintensity(%)	percent	BLCovar	WHEY–CON	0.1	2.25	2.2755	21.43	23.896	18.8656	10.1654	10.7		2.5492	-12.4057	20.0573	0.133431	-0.702095	0.968955	Unclear	0.29	0.516	-	8
Table_2	Insulin-stimulated	GLUT4fluorescentintensity(%)		BLCovar	KDPWHE–CON	0.1	2.25	2.2755	21.43	23.896	18.8656	10.1654	10.7		17.7902	-0.4839	39.4199	0.867903	-0.0257121	1.76151	Slight to large	0.021	0.941	Good	8
Table_2	Insulin-stimulated	GLUT4fluorescentintensity(%)		BLCovar	KDPWHE–WHEY	0.1	2.25	2.2755	21.43	23.896	18.8656	10.1654	10.7		14.8622	-1.2246	33.5688	0.734475	-0.0653126	1.53426	Slight to large	0.024	0.924	Good	8
	*ES is standardised difference:where the two clinical outcomes (GCR, HbA1c) are the mean treatment-control difference divided by the smallest clinical effect (as the denominator; i.e., 5.4% and 8.7%, respectively). ES threshold qualifers for clinical outcomes are: factors of the smallest clinical effect of <0x1 (slight), x1 (small) x3 (moderate), x6 (large), x10 (very large), and x20 (exceptional…
	For all other mechanism outcomes, the smallest important substantial effect is 0.2SD and the ES is the mean treatment-control difference divided by the pure baseline between-subject SD as the denominator. ES thresholds are the modified Cohen d of <0.2SD are slight (or trivial if 90% CL sits within thresholds for small), >0.2SD are small, >0.6SD moderate, >1.2SD large, >2.0SD very large, and >4.0S…
	Abbreviations
	N/A	Not available
	GCR	Glucose clearance rate
	HBA1c	HaemoglobinA1c
	mBF	Microvascular blood flow in m. vastus lateralis
	mBV	Microvascular blood volume in m. vastus lateralis
	GLUT4	Glucose transporter 4
	CON	Isocaloric placebo control
	WHEY	Whey protein treatment
	KDPWHE	Keratin-derived protein and whey blend treatment
	SIE	Smallest important effect size threshold
	Superiority Testing Probabilities
	ProbNeg	Area under the t-distribution representing the probability of a negative outcome relative to the threshold for SIE
	ProbPos	Area under the t-distribution representing the probability of a positive outcome relative to the threshold for SIE
	DF	Degrees of freedom for the model
	Magnitude	Effect size magnitude defined by the lower and upper values for the 90% confidence interval

## Sheet: Table 3 and 4 
															Estimates in Percent 90% CL			Standardized Difference*				Superiority Testing Probabilities
Table	Tag	Label	Units	Covariate	Treatment	Alpha	logSIE%	SIE%	LogSD%	SD%	logerrfreeSD%	logTechSD%	AssayCV	Analysis ->	Estimate	LowerCL	UpperCL	ES*	LowerCL	UpperCL	Magnitude	ProbNeg	ProbPos	Strength of Evidence	DF
Skeletal muscle
Table_3	Basal	[GSH]Basal	percent	BLCovar	WHEY-CON	0.1	5.21033	5.34845	26.4209	30.24	26.0516	4.40169	4.5		-27.8	-95.8	1143	-1.25033	-12.1685	9.67353	Unclear	0.644875	0.306021	-	3
Table_3	Basal			BLCovar	KDPWHE-CON	0.1	5.21033	5.34845	26.4209	30.24	26.0516	4.40169	4.5		6.1	-55.1	150.7	0.227287	-3.07364	3.52794	Unclear	0.392124	0.507164	-	1
Table_3	Basal			BLCovar	KDPWHE-WHEY	0.1	5.21033	5.34845	26.4209	30.24	26.0516	4.40169	4.5		46.9	-81.1	1044	1.47623	-6.39502	9.35495	Unclear	0.286331	0.668182	-	3
Table_3	Basal	oxiPRX2Basal	percent	BLCovar	WHEY-CON	0.1	1.85154	1.86879	17.2734	18.855	9.25772	14.583	15.7		-5.15	-22.6	12.29	-0.571129	-2.76724	1.25209	Unclear	0.627607	0.25027	-	22
Table_3	Basal			BLCovar	KDPWHE-CON	0.1	1.85154	1.86879	17.2734	18.855	9.25772	14.583	15.7		18.58	2.24	34.93	1.84082	0.23929	3.23607	Small to very large	0.0210051	0.952139	Very good	19
Table_3	Basal			BLCovar	KDPWHE-WHEY	0.1	1.85154	1.86879	17.2734	18.855	9.25772	14.583	15.7		23.74	6.14	41.33	2.30092	0.643666	3.73664	Moderate to very large	0.00970868	0.977168	Very good	22
Table_3	Insulin-stimulated	oxiPRX2Insulin	percent	BLCovar	WHEY-CON	0.1	2.84374	2.88456	20.3675	22.59	14.2187	14.583	15.7		21.5	4.2	38.8	1.36964	0.289351	2.30587	Small to very large	0.0118387	0.958713	Very good	19
Table_3	Insulin-stimulated			BLCovar	KDPWHE-CON	0.1	2.84374	2.88456	20.3675	22.59	14.2187	14.583	15.7		4	-15.8	23.8	0.275839	-1.2095	1.50153	Unclear	0.275078	0.538162	-	15
Table_3	Insulin-stimulated			BLCovar	KDPWHE-WHEY	0.1	2.84374	2.88456	20.3675	22.59	14.2187	14.583	15.7		-17.5	-37.9	2.9	-1.35295	-3.35069	0.201056	Small to very large	0.889099	0.0528915	Good	17
Table_3	Basal	oxiPRX3Basal	percent	BLCovar	WHEY-CON	0.1	2.29951	2.32615	15.6491	16.94	11.4976	10.616	11.2		-2.3	-17.1	12.48	-0.202379	-1.63109	1.02287	Unclear	0.50125	0.298746	-	19
Table_3	Basal			BLCovar	KDPWHE-CON	0.1	2.29951	2.32615	15.6491	16.94	11.4976	10.616	11.2		0.89	-11.8	13.62	0.0770653	-1.09209	1.11058	Unclear	0.334288	0.424526	-	19
Table_3	Basal			BLCovar	KDPWHE-WHEY	0.1	2.29951	2.32615	15.6491	16.94	11.4976	10.616	11.2		3.2	-11.7	18.11	0.27396	-1.08223	1.44767	Unclear	0.264479	0.539325	-	20
Table_3	Insulin-stimulated	oxiPRX3Insulin	percent	BLCovar	WHEY-CON	0.1	3.45152	3.51178	20.2614	22.46	17.2576	10.616	11.2		1.65	-14.6	17.9	0.0948297	-0.914518	0.954168	Unclear	0.336276	0.329945	-	19
Table_3	Insulin-stimulated			BLCovar	KDPWHE-CON	0.1	3.45152	3.51178	20.2614	22.46	17.2576	10.616	11.2		5.93	-7.6	19.45	0.333814	-0.458019	1.02985	Unclear	0.0696846	0.688431	-	24
Table_3	Insulin-stimulated			BLCovar	KDPWHE-WHEY	0.1	3.45152	3.51178	20.2614	22.46	17.2576	10.616	11.2		4.28	-8.03	16.59	0.242846	-0.485048	0.889423	Unclear	0.0758965	0.685	-	25
Table_3	Basal	[NRF2]Basal	percent	BLCovar	WHEY-CON	0.1	12.5434	13.364	62.7168	87.23	62.7168	0	N/A		-10.5856	-64.7602	43.589	-0.178403	-1.66302	0.576855	Unclear	0.4169	0.1955	-	17
Table_3	Basal			BLCovar	KDPWHE-CON	0.1	12.5434	13.364	62.7168	87.23	62.7168	0	N/A		-19.5673	-73.4473	34.3128	-0.347195	-2.11433	0.470371	Unclear	0.654	0.0743	-	17
Table_3	Basal			BLCovar	KDPWHE-WHEY	0.1	12.5434	13.364	62.7168	87.23	62.7168	0	N/A		-30.1529	-91.1597	30.8539	-0.572194	-3.86794	0.428771	Unclear	0.5252	0.1427	-	18
Table_3	Insulin-stimulated	[NRF2]Insulin	percent	BLCovar	WHEY-CON	0.1	12.7029	13.545	63.5147	88.73	63.5147	0	N/A		3.5132	-50.5201	57.5466	0.0543637	-1.10778	0.715663	Unclear	0.2714	0.3418	-	17
Table_3	Insulin-stimulated			BLCovar	KDPWHE-CON	0.1	12.7029	13.545	63.5147	88.73	63.5147	0	N/A		-1.3089	-67.1257	64.508	-0.0207439	-1.75153	0.783738	Unclear	0.2979	0.339	-	17
Table_3	Insulin-stimulated			BLCovar	KDPWHE-WHEY	0.1	12.7029	13.545	63.5147	88.73	63.5147	0	N/A		2.2044	-68.858	73.2667	0.0343299	-1.83676	0.865409	Unclear	0.3472	0.3246	-	18
Table_3	Basal	[GPx1]Basal	percent	BLCovar	WHEY-CON	0.1	10.9668	11.5908	54.8341	73.038	54.8341	0	N/A		-5	-37.3	43.8	-0.0935427	-0.851311	0.662459	Unclear	0.352	0.2146	-	56
Table_3	Basal			BLCovar	KDPWHE-CON	0.1	10.9668	11.5908	54.8341	73.038	54.8341	0	N/A		-38	-58.8	-6.7	-0.871786	-1.61712	-0.126473	Slight to large	0.9098	0.0067	Good	56
Table_3	Basal			BLCovar	KDPWHE-WHEY	0.1	10.9668	11.5908	54.8341	73.038	54.8341	0	N/A		-34.7	-57.9	1.2	-0.777214	-1.57771	0.0217539	Slight to large	0.8555	0.0165	Good	56
Table_3	Insulin-stimulated	[GPx1]Insulin	percent	BLCovar	WHEY-CON	0.1	8.64474	9.0294	43.2237	54.07	43.2237	0	N/A		42.2	-1.7	105.8	0.814517	-0.0396684	1.66977	Slight to large	0.8675	0.0226	Good	15
Table_3	Insulin-stimulated			BLCovar	KDPWHE-CON	0.1	8.64474	9.0294	43.2237	54.07	43.2237	0	N/A		38.7	-4.5	101.4	0.756861	-0.106525	1.61977	Slight to large	0.8401	0.0294	Good	15
Table_3	Insulin-stimulated			BLCovar	KDPWHE-WHEY	0.1	8.64474	9.0294	43.2237	54.07	43.2237	0	N/A		-2.5	-34.7	45.7	-0.0585739	-0.985983	0.870771	Unclear	0.2845	0.361	-	15
Table_3	Basal	[SOD1]Basal	percent	BLCovar	WHEY-CON	0.1	15.5084	16.7756	77.5418	117.15	77.5418	0	N/A		-12.4	-34.1	16.5	-0.170733	-0.537815	0.196953	Slight to small	0.275	0.018	Some	63
Table_3	Basal			BLCovar	KDPWHE-CON	0.1	15.5084	16.7756	77.5418	117.15	77.5418	0	N/A		-10.6	-32	17.7	-0.144502	-0.497361	0.210169	Unclear	0.2289	0.02	Good	63
Table_3	Basal			BLCovar	KDPWHE-WHEY	0.1	15.5084	16.7756	77.5418	117.15	77.5418	0	N/A		2.1	-23.9	36.9	0.0268017	-0.352225	0.405047	Unclear	0.0761	0.1139	-	63
Table_3	Insulin-stimulated	[SOD1]Insulin	percent	BLCovar	WHEY-CON	0.1	5.28878	5.43114	26.4439	30.27	26.4439	0	N/A		21.1	-5.3	54.9	0.723972	-0.205931	1.65486	Slight to large	0.8178	0.0461	Good	15
Table_3	Insulin-stimulated			BLCovar	KDPWHE-CON	0.1	5.28878	5.43114	26.4439	30.27	26.4439	0	N/A		26.3	-0.3	60	0.882963	-0.0113618	1.77736	Slight to large	0.8901	0.0229	Good	15
Table_3	Insulin-stimulated			BLCovar	KDPWHE-WHEY	0.1	5.28878	5.43114	26.4439	30.27	26.4439	0	N/A		4.2	-19.2	34.4	0.155582	-0.806209	1.11803	Unclear	0.4488	0.2463	-	15
Table_3	Basal	NF-kBDNABasal	percent	BLCovar	WHEY-CON	0.1	7.89617	8.21629	39.4809	48.41	39.4809	0	N/A		-37.1	-65.1	13.6	-0.93	-2.11	0.26	Unclear	0.8549	0.0583	-	12
Table_3	Basal			BLCovar	KDPWHE-CON	0.1	7.89617	8.21629	39.4809	48.41	39.4809	0	N/A		-10.9	-34	20.3	-0.23	-0.83	0.37	Unclear	0.5432	0.1153	-	11
Table_3	Basal			BLCovar	KDPWHE-WHEY	0.1	7.89617	8.21629	39.4809	48.41	39.4809	0	N/A		41.5	-19.5	148	0.69	-0.43	1.82	Unclear	0.0921	0.7819	-	8
Table_3	Insulin-stimulated	NF-kBDNAInsulin	percent	BLCovar	WHEY-CON	0.1	6.32976	6.53439	31.6488	37.23	31.6488	0	N/A		-24.2	-57.2	34.4	-0.72	-2.21	0.77	Unclear	0.7348	0.1441	-	8
Table_3	Insulin-stimulated			BLCovar	KDPWHE-CON	0.1	6.32976	6.53439	31.6488	37.23	31.6488	0	N/A		10.4	-36.7	92.5	0.26	-1.19	1.7	Unclear	0.2888	0.5316	-	8
Table_3	Insulin-stimulated			BLCovar	KDPWHE-WHEY	0.1	6.32976	6.53439	31.6488	37.23	31.6488	0	N/A		45.6	3.4	105	0.98	0.09	1.87	Moderate to large	0.0207	0.9304	Good	7
Table_3	Basal	CS	percent	BLCovar	WHEY-CON	0.1	11.0875	11.7255	55.4689	74.14	55.4373	1.87236	1.89		31.58	-3.67	66.82	0.495054	-0.0674462	0.923106	Slight to moderate	0.0214143	0.816441	Good	18.5
Table_3	Basal			BLCovar	KDPWHE-CON	0.1	11.0875	11.7255	55.4689	74.14	55.4373	1.87236	1.89		-2.15	-35.67	31.36	-0.0392055	-0.795753	0.492036	Unclear	0.327475	0.253806	-	18.9
Table_3	Basal			BLCovar	KDPWHE-WHEY	0.1	11.0875	11.7255	55.4689	74.14	55.4373	1.87236	1.89		-33.69	-69.31	1.9	-0.74107	-2.13075	0.0339514	Slight to large	0.87712	0.0259282	Good	17.8
Table_3	Basal	COXIV	percent	BLCovar	WHEY-CON	0.1	8.4459	8.81282	42.2388	52.56	42.2295	0.886063	0.89		2.16	-30.79	35.17	0.0506045	-0.871488	0.713632	Unclear	0.290777	0.370884	-	17
Table_3	Basal			BLCovar	KDPWHE-CON	0.1	8.4459	8.81282	42.2388	52.56	42.2295	0.886063	0.89		-18.75	-44.01	6.63	-0.491693	-1.37344	0.152014	Slight to large	0.771161	0.044337	Good	18.7
Table_3	Basal			BLCovar	KDPWHE-WHEY	0.1	8.4459	8.81282	42.2388	52.56	42.2295	0.886063	0.89		-20.83	-52.26	10.53	-0.553103	-1.75091	0.237078	Unclear	0.766045	0.066916	-	14.9
Erythrocyte
Table_3	Basal	[GSH], basal (%), erythrocyte	percent	BLCovar	WHEY-CON	0.1	4.178	4.09308	17.371	18.9711	17.371	0	N/A		-3.99	-17.4	9.43	-0.234401	-1.10046	0.518765	Unclear	0.49	0.14	-	9
Table_3	Basal			BLCovar	KDPWHE-CON	0.1	4.178	4.09308	17.371	18.9711	17.371	0	N/A		-3.34	-17	10.32	-0.195558	-1.07265	0.565396	Unclear	0.459	0.17	-	16
Table_3	Basal			BLCovar	KDPWHE-WHEY	0.1	4.178	4.09308	17.371	18.9711	17.371	0	N/A		0.64	-15.1	16.39	0.0367256	-0.942351	0.873733	Unclear	0.3	0.35	-	19
Table_3	Basal	oxiPRX2, basal (%), erythrocyte	percent	BLCovar	WHEY-CON	0.1	0.73	0.727348	3.5222	3.58497	3.5222	0	N/A		0.7	-2.64	4.14	0.198047	-0.759603	1.15172	Unclear	0.237	0.494	-	19
Table_3	Basal			BLCovar	KDPWHE-CON	0.1	0.73	0.727348	3.5222	3.58497	3.5222	0	N/A		-1.15	-3.7	1.47	-0.328392	-1.07041	0.414315	Unclear	0.517006	0.425287	-	10
Table_3	Basal			BLCovar	KDPWHE-WHEY	0.1	0.73	0.727348	3.5222	3.58497	3.5222	0	N/A		-1.83	-5.2	1.55	-0.524374	-1.51612	0.43669	Unclear	0.5878	0.30486	-	19
Skeletal muscle
Table_4	Basal	IRSser312proteinexpression(%)	percent	BLCovar	WHEY–CON	0.1	8.40069	8.76364	44.213	36.61	42.0035	13.8021	14.8		0.36	-26.1	36.3	0.00855533	-0.720077	0.737292	Unclear	0.305391	0.319956	-	8
Table_4	Basal	IRSser312proteinexpression(%)		BLCovar	KDPWHE–CON	0.1	8.40069	8.76364	44.213	36.61	42.0035	13.8021	14.8		10.23	-12.8	39.42	0.231883	-0.326082	0.791175	Unclear	0.0944799	0.540905	-	8
Table_4	Basal	IRSser312proteinexpression(%)		BLCovar	KDPWHE–WHEY	0.1	8.40069	8.76364	44.213	36.61	42.0035	13.8021	14.8		9.84	-16.7	44.8	0.223445	-0.435016	0.881316	Unclear	0.132928	0.525591	-	8
Table_4	Insulin-stimulated	IRSser312proteinexpression(%)	percent	BLCovar	WHEY–CON	0.1	12.5623	13.3854	64.31	49.66	62.8114	13.8021	14.8		-17	-35.8	7.34	-0.296649	-0.705551	0.112768	Unclear	0.663881	0.027022	-	8
Table_4	Insulin-stimulated	IRSser312proteinexpression(%)		BLCovar	KDPWHE–CON	0.1	12.5623	13.3854	64.31	49.66	62.8114	13.8021	14.8		17.18	-15.6	62.66	0.252408	-0.270019	0.774528	Unclear	0.0728445	0.57173	-	8
Table_4	Insulin-stimulated	IRSser312proteinexpression(%)		BLCovar	KDPWHE–WHEY	0.1	12.5623	13.3854	64.31	49.66	62.8114	13.8021	14.8		41.21	2.46	94.61	0.549387	0.0386909	1.06004	Slight to moderate	0.0129358	0.880536	Good	8
Table_4	Basal	Aktser437/PanAktproteinexpression(%)	percent	BLCovar	WHEY–CON	0.1	9.01198	9.43054	47.0004	60	45.0599	13.3656	14.3		-39.2	-63	0	-1.10426	-2.20651	0	Slight to large	0.911846	0.0265674	Good	57
Table_4	Basal	Aktser437/PanAktproteinexpression(%)		BLCovar	KDPWHE–CON	0.1	9.01198	9.43054	47.0004	60	45.0599	13.3656	14.3		-12.4	-45.5	40.9	-0.293807	-1.34703	0.760943	Unclear	0.558874	0.218377	-	57
Table_4	Basal	Aktser437/PanAktproteinexpression(%)		BLCovar	KDPWHE–WHEY	0.1	9.01198	9.43054	47.0004	60	45.0599	13.3656	14.3		44	-12.7	137.5	0.809241	-0.30142	1.91966	Unclear	0.0670417	0.818616	-	57
Table_4	Insulin-stimulated	Aktser437/PanAktproteinexpression(%)	percent	BLCovar	WHEY–CON	0.1	9.05885	9.48184	47.2251	60.36	45.2943	13.3656	14.3		35.11	-11.3	105.9	0.664365	-0.264736	1.59451	Unclear	0.0629365	0.805808	-	9
Table_4	Insulin-stimulated	Aktser437/PanAktproteinexpression(%)		BLCovar	KDPWHE–CON	0.1	9.05885	9.48184	47.2251	60.36	45.2943	13.3656	14.3		7.14	-27.6	58.63	0.152263	-0.713035	1.01868	Unclear	0.242849	0.461939	-	11
Table_4	Insulin-stimulated	Aktser437/PanAktproteinexpression(%)		BLCovar	KDPWHE–WHEY	0.1	9.05885	9.48184	47.2251	60.36	45.2943	13.3656	14.3		-20.7	-48.2	21.45	-0.512056	-1.45224	0.429044	Unclear	0.717335	0.103176	-	9
Table_4	Basal	AS160Thr642proteinexpression(%)	percent	BLCovar	WHEY–CON	0.1	23.2592	26.1867	116.296	77.15	116.296	0	N/A		5.0924	-34	67	0.0427098	-0.357291	0.440964	Unclear	0.149034	0.246559	-	10
Table_4	Basal	AS160Thr642proteinexpression(%)		BLCovar	KDPWHE–CON	0.1	23.2592	26.1867	116.296	77.15	116.296	0	N/A		21.5009	-22	88	0.167462	-0.213646	0.542815	Unclear	0.0533893	0.439215	-	10
Table_4	Basal	AS160Thr642proteinexpression(%)		BLCovar	KDPWHE–WHEY	0.1	23.2592	26.1867	116.296	77.15	116.296	0	N/A		15.6134	-14	55	0.124752	-0.129689	0.376844	Slight to small	0.0213215	0.30118	Some	10
Table_4	Insulin-stimulated	AS160Thr642proteinexpression(%)	percent	BLCovar	WHEY–CON	0.1	10.3836	10.9418	51.918	41.82	51.918	0	N/A		8.6	-32.4	74.36	0.158907	-0.754194	1.07083	Unclear	0.246316	0.46831	-	10
Table_4	Insulin-stimulated	AS160Thr642proteinexpression(%)		BLCovar	KDPWHE–CON	0.1	10.3836	10.9418	51.918	41.82	51.918	0	N/A		-10	-39.4	33.74	-0.202936	-0.964743	0.559974	Unclear	0.502715	0.180433	-	10
Table_4	Insulin-stimulated	AS160Thr642proteinexpression(%)		BLCovar	KDPWHE–WHEY	0.1	10.3836	10.9418	51.918	41.82	51.918	0	N/A		-17.1	-43.3	21.19	-0.361214	-1.09287	0.370179	Unclear	0.650964	0.0973455	-	10
Table_4	Basal	PAK1Thr423/p-PAK2Thr402	percent	BLCovar	WHEY–CON	0.1	24.1168	27.2735	120.584	79.11	120.584	0	N/A		-48.2764	-67.7026	-17.1658	-0.546719	-0.937257	-0.156181	Slight to moderate	0.930664	0.00303344	Good	10
Table_4	Basal	PAK1Thr423/p-PAK2Thr402		BLCovar	KDPWHE–CON	0.1	24.1168	27.2735	120.584	79.11	120.584	0	N/A		25.8448	-20.0968	98.2013	0.190638	-0.186056	0.567333	Slight to small	0.044795	0.48248	Some	10
Table_4	Basal	PAK1Thr423/p-PAK2Thr402		BLCovar	KDPWHE–WHEY	0.1	24.1168	27.2735	120.584	79.11	120.584	0	N/A		143.3	65.9211	256.765	0.737349	0.419908	1.05479	Small to moderate	0.000161366	0.99406	Strong	10
Table_4	Insulin-stimulated	PAK1Thr423/p-PAK2Thr402	percent	BLCovar	WHEY–CON	0.1	20.6552	22.9432	103.276	70.94	103.276	0	N/A		22.4247	-35.4118	132.052	0.195908	-0.423272	0.815088	Unclear	0.136711	0.495339	-	10
Table_4	Insulin-stimulated	PAK1Thr423/p-PAK2Thr402		BLCovar	KDPWHE–CON	0.1	20.6552	22.9432	103.276	70.94	103.276	0	N/A		-15.2247	-44.8997	30.4322	-0.159927	-0.577109	0.257255	Unclear	0.432631	0.0744753	-	10
Table_4	Insulin-stimulated	PAK1Thr423/p-PAK2Thr402		BLCovar	KDPWHE–WHEY	0.1	20.6552	22.9432	103.276	70.94	103.276	0	N/A		-30.7531	-60.8047	22.1395	-0.355835	-0.906903	0.19365	Slight to moderate	0.690298	0.0487361	Some	10
Table_4	Basel	C_F	percent	BLCovar	WHEY–CON	0.1	5.60266	5.76258	28.435	25.03	28.0133	4.87902	5		-5.72932	-16.7232	8.65418	-0.210614	-0.653261	0.296288	Unclear	0.5469	0.087	-	9
Table_4	Basel	C_F		BLCovar	KDPWHE–CON	0.1	5.60266	5.76258	28.435	25.03	28.0133	4.87902	5		-4.78189	-18.1269	13.769	-0.174917	-0.713947	0.460496	Unclear	0.4955	0.1514	-	9
Table_4	Basel	C_F		BLCovar	KDPWHE–WHEY	0.1	5.60266	5.76258	28.435	25.03	28.0133	4.87902	5		1.10607	-13.5842	21.6527	0.0392671	-0.521181	0.699668	Unclear	0.267	0.3444	-	9
Table_4	Basel	CFPE	percent	BLCovar	WHEY–CON	0.1	3.72077	3.79086	19.233	17.59	18.6039	4.87902	5		7.35812	-9.7873	32.1807	0.381641	-0.553649	1.49969	Unclear	0.1592	0.6351	-	9
Table_4	Basel	CFPE		BLCovar	KDPWHE–CON	0.1	3.72077	3.79086	19.233	17.59	18.6039	4.87902	5		-12.1905	-24.9488	6.28989	-0.69878	-1.54269	0.327889	Unclear	0.7544	0.1213	-	9
Table_4	Basel	CFPE		BLCovar	KDPWHE–WHEY	0.1	3.72077	3.79086	19.233	17.59	18.6039	4.87902	5		-6.57395	-15.223	2.95752	-0.365516	-0.887699	0.156668	Slight to moderate	0.704543	0.0377265	Some	9
Table_4	Basel	peNOS/eNOS	percent	BLCovar	WHEY–CON	0.1	10.8094	11.4153	54.929	43.78	54.0471	9.80337	10.3		11.7617	-8.63238	36.708	0.205745	-0.167038	0.578527	Slight to small	0.0424323	0.533396	Some	8
Table_4	Basel	peNOS/eNOS		BLCovar	KDPWHE–CON	0.1	10.8094	11.4153	54.929	43.78	54.0471	9.80337	10.3		12.2166	-4.53667	31.91	0.21326	-0.0859029	0.512423	Slight to small	0.0185704	0.559471	Some	8
Table_4	Basel	peNOS/eNOS		BLCovar	KDPWHE–WHEY	0.1	10.8094	11.4153	54.929	43.78	54.0471	9.80337	10.3		0.407026	-19.8439	25.7741	0.00751567	-0.409262	0.424291	Unclear	0.204005	0.221718	-	8
Table_4	Insulin-stimulated	peNOS/eNOS	percent	BLCovar	WHEY–CON	0.1	5.67949	5.84387	30.042	26.27	28.3975	9.80337	10.3		4.83432	-16.6141	31.7995	0.166251	-0.639814	0.972312	Unclear	0.164639	0.398604	-	7
Table_4	Insulin-stimulated	peNOS/eNOS		BLCovar	KDPWHE–CON	0.1	5.67949	5.84387	30.042	26.27	28.3975	9.80337	10.3		-4.59851	-26.188	23.3058	-0.165775	-1.06928	0.737732	Unclear	0.408904	0.190563	-	7
Table_4	Insulin-stimulated	peNOS/eNOS		BLCovar	KDPWHE–WHEY	0.1	5.67949	5.84387	30.042	26.27	28.3975	9.80337	10.3		-8.99775	-24.8437	10.1891	-0.332023	-1.00572	0.341678	Unclear	0.556287	0.0644876	-	7
Table_4	Basel	peNOS/NOX	percent	BLCovar	WHEY–CON	0.1	7.2953	7.56799	37.065	31.53	36.4765	6.57877	6.8		6.04751	-8.88612	23.4288	0.160972	-0.255123	0.577068	Slight	0.0423768	0.30586	Some	8
Table_4	Basel	peNOS/NOX		BLCovar	KDPWHE–CON	0.1	7.2953	7.56799	37.065	31.53	36.4765	6.57877	6.8		8.60334	-10.4695	31.7393	0.226261	-0.303184	0.755706	Unclear	0.0568834	0.428609	-	8
Table_4	Basel	peNOS/NOX		BLCovar	KDPWHE–WHEY	0.1	7.2953	7.56799	37.065	31.53	36.4765	6.57877	6.8		2.41008	-15.2534	23.755	0.0652886	-0.453728	0.584305	Unclear	0.126064	0.232733	-	8
Table_4	Insulin-stimulated	peNOS/NOX	percent	BLCovar	WHEY–CON	0.1	4.9346	5.05837	25.535	22.74	24.673	6.57877	6.8		7.30939	-13.757	33.5217	0.285924	-0.599851	1.1717	Unclear	0.118785	0.470688	-	8
Table_4	Insulin-stimulated	peNOS/NOX		BLCovar	KDPWHE–CON	0.1	4.9346	5.05837	25.535	22.74	24.673	6.57877	6.8		-0.122924	-24.3947	31.9409	-0.00498521	-1.1334	1.12343	Unclear	0.306464	0.300999	-	8
Table_4	Insulin-stimulated	peNOS/NOX		BLCovar	KDPWHE–WHEY	0.1	4.9346	5.05837	25.535	22.74	24.673	6.57877	6.8		-6.92606	-26.1544	17.309	-0.290909	-1.22885	0.647028	Unclear	0.476133	0.129472	-	8
Supplementary	Basel	CC	percent	BLCovar	WHEY–CON	0.1	4.52989	4.63406	23.169	20.84	22.6495	4.87902	5		-6.29025	-16.7205	5.44623	-0.3	-0.86	0.25	Unclear	0.6371	0.066	-	9
Supplementary	Basel	CC		BLCovar	KDPWHE–CON	0.1	4.52989	4.63406	23.169	20.84	22.6495	4.87902	5		-6.48076	-20.0927	9.44993	-0.31	-1.05	0.42	Unclear	0.6127	0.1185	-	9
Supplementary	Basel	CC		BLCovar	KDPWHE–WHEY	0.1	4.52989	4.63406	23.169	20.84	22.6495	4.87902	5		-0.203293	-14.4361	16.3972	-0.01	-0.73	0.71	Unclear	0.3241	0.3077	-	9
Supplementary	Basel	SF	percent	BLCovar	WHEY–CON	0.1	0.858222	0.861916	4.726	4.62	4.29111	1.98026	2		0.302156	-3.11398	3.83875	0.06	-0.67	0.8	Unclear	0.2665	0.3748	-	9
Supplementary	Basel	SF		BLCovar	KDPWHE–CON	0.1	0.858222	0.861916	4.726	4.62	4.29111	1.98026	2		1.42871	-2.22967	5.22398	0.3	-0.48	1.07	Unclear	0.1363	0.5948	-	9
Supplementary	Basel	SF		BLCovar	KDPWHE–WHEY	0.1	0.858222	0.861916	4.726	4.62	4.29111	1.98026	2		1.12316	-2.09494	4.44704	0.24	-0.45	0.92	Unclear	0.1386	0.5424	-	9
	*For all other mechanism outcomes, the smallest important substantial effect is 0.2SD and the ES is the mean treatment-control difference divided by the pure baseline between-subject SD as the denominator. ES thresholds are the modified Cohen d of <0.2SD are slight (or trivial if 90% CL sits within thresholds for small), >0.2SD are small, >0.6SD moderate, >1.2SD large, >2.0SD very large, and >4.0…
	Abbreviations
	N/A	Not available
	CC	Number of capillary contacts to muscle fibers
	SF	Sharing factor
	C/Fi	capillaries per individual fibre
	CFPE	capillary-to-fibre-perimeter exchange
	peNOS	phosphorylated endothelial nitric oxide synthase at serine 1177 residue
	NOX	NAD(P)H-oxidase
	CON	Isocaloric placebo control
	WHEY	Whey protein treatment
	KDPWHE	Keratin-derived protein and whey blend treatment
	SIE	Smallest important effect size threshold
	Superiority Testing Probabilities
	ProbNeg	Area under the t-distribution representing the probability of a negative outcome relative to the threshold for SIE
	ProbPos	Area under the t-distribution representing the probability of a positive outcome relative to the threshold for SIE
	DF	Degrees of freedom for the model
	Magnitude	Effect size magnitude defined by the lower and upper values for the 90% confidence interval

## Sheet: RawData_Mean_SD
Parameter	Units	Condition	Week	n	Sample_BL_INS	Mean	SD		Key
GCR	ml/min/kg	CON	0	12	INS	3.96417	2.13112		BL	Baseline
GCR	ml/min/kg	WHEY	0	12	INS	4.15833	1.59444		INS	Insulin stimulated (during hyperinsulinaemic-isoglycemic clamp)
GCR	ml/min/kg	KDPWHE	0	11	INS	4.49182	4.25611
GCR	ml/min/kg	CON	15	12	INS	4.69	2.31391
GCR	ml/min/kg	WHEY	15	12	INS	4.72	1.49629
GCR	ml/min/kg	KDPWHE	15	11	INS	5.76636	3.05797
HbA1c	mmol/mol	CON	0	12	BL	64	15.6263
HbA1c	mmol/mol	WHEY	0	12	BL	64.5	13.0489
HbA1c	mmol/mol	KDPWHE	0	11	BL	56.5455	8.80186
HbA1c	mmol/mol	CON	15	12	BL	51.8333	9.3889
HbA1c	mmol/mol	WHEY	15	12	BL	61.6667	13.6271
HbA1c	mmol/mol	KDPWHE	15	11	BL	52.5455	6.96224
mBF	ml/cm-3/min	CON	0	12	BL	0.27716	0.194108
mBF	ml/cm-3/min	WHEY	0	10	BL	0.333541	0.124692
mBF	ml/cm-3/min	KDPWHE	0	10	BL	0.447777	0.176913
mBF	ml/cm-3/min	CON	15	12	BL	0.376572	0.211861
mBF	ml/cm-3/min	WHEY	15	10	BL	0.398267	0.249718
mBF	ml/cm-3/min	KDPWHE	15	10	BL	0.378391	0.168905
mBF	ml/cm-3/min	CON	0	12	INS	0.32804	0.20047
mBF	ml/cm-3/min	WHEY	0	10	INS	0.551913	0.439107
mBF	ml/cm-3/min	KDPWHE	0	10	INS	0.522046	0.243014
mBF	ml/cm-3/min	CON	15	12	INS	0.523753	0.305071
mBF	ml/cm-3/min	WHEY	15	10	INS	0.672864	0.339026
mBF	ml/cm-3/min	KDPWHE	15	10	INS	0.881718	0.614436
mBF	ml/cm-3/min	CON	0	12	INS-BL	0.0508801	0.114428
mBF	ml/cm-3/min	WHEY	0	10	INS-BL	0.218372	0.431996
mBF	ml/cm-3/min	KDPWHE	0	10	INS-BL	0.0742692	0.250003
mBF	ml/cm-3/min	CON	15	12	INS-BL	0.147181	0.28273
mBF	ml/cm-3/min	WHEY	15	10	INS-BL	0.274597	0.296837
mBF	ml/cm-3/min	KDPWHE	15	10	INS-BL	0.503327	0.50749
MBV	µM	CON	0	11	BL	44.831	16.7499
MBV	µM	WHEY	0	11	BL	41.1442	22.7233
MBV	µM	KDPWHE	0	9	BL	42.149	16.7974
MBV	µM	CON	15	11	BL	53.2915	18.736
MBV	µM	WHEY	15	11	BL	36.9113	18.1541
MBV	µM	KDPWHE	15	9	BL	43.6565	21.0727
MBV	µM	CON	0	11	INS	43.2004	18.2503
MBV	µM	WHEY	0	11	INS	41.7899	24.3369
MBV	µM	KDPWHE	0	9	INS	41.4966	17.1829
MBV	µM	CON	15	11	INS	50.5895	21.4583
MBV	µM	WHEY	15	11	INS	35.8078	16.9245
MBV	µM	KDPWHE	15	9	INS	42.3998	21.9953
MBV	µM	CON	0	11	INS-BL	-1.6306	3.55614
MBV	µM	WHEY	0	11	INS-BL	0.645666	3.94902
MBV	µM	KDPWHE	0	9	INS-BL	-0.652403	3.5085
MBV	µM	CON	15	11	INS-BL	-2.70191	12.3655
MBV	µM	WHEY	15	11	INS-BL	-1.10343	3.83673
MBV	µM	KDPWHE	15	9	INS-BL	-1.2567	4.11718
GLUT4	fluorescent intensity	CON	0	10	BL	12.658	3.16243
GLUT4	fluorescent intensity	WHEY	0	9	BL	13.1122	3.45017
GLUT4	fluorescent intensity	KDPWHE	0	9	BL	13.3822	2.41165
GLUT4	fluorescent intensity	CON	15	10	BL	12.365	3.5193
GLUT4	fluorescent intensity	WHEY	15	9	BL	12.4656	3.07631
GLUT4	fluorescent intensity	KDPWHE	15	9	BL	12.2167	2.49581
GLUT4	fluorescent intensity	CON	0	10	INS	13.662	3.81393
GLUT4	fluorescent intensity	WHEY	0	9	INS	12.8489	2.47154
GLUT4	fluorescent intensity	KDPWHE	0	9	INS	15.02	4.91421
GLUT4	fluorescent intensity	CON	15	10	INS	14.211	3.59002
GLUT4	fluorescent intensity	WHEY	15	9	INS	13.9411	4.12759
GLUT4	fluorescent intensity	KDPWHE	15	9	INS	16.8422	5.2008
GLUT4	fluorescent intensity	CON	0	10	INS-BL	1.004	2.07658
GLUT4	fluorescent intensity	WHEY	0	9	INS-BL	-0.263333	2.30405
GLUT4	fluorescent intensity	KDPWHE	0	9	INS-BL	1.63778	2.91735
GLUT4	fluorescent intensity	CON	15	10	INS-BL	1.846	2.66012
GLUT4	fluorescent intensity	WHEY	15	9	INS-BL	1.47556	3.05894
GLUT4	fluorescent intensity	KDPWHE	15	9	INS-BL	4.62556	3.26521
PRX2	% oxidised	CON	0	12	BL	47.5583	18.1636
PRX2	% oxidised	WHEY	0	11	BL	35.1455	14.0366
PRX2	% oxidised	KDPWHE	0	10	BL	45.2	24.4172
PRX2	% oxidised	CON	15	12	BL	44.6	22.2664
PRX2	% oxidised	WHEY	15	11	BL	37.1364	21.0895
PRX2	% oxidised	KDPWHE	15	10	BL	59.16	25.0278
PRX2	% oxidised	CON	0	12	INS	55.0917	19.4906
PRX2	% oxidised	WHEY	0	11	INS	53.4273	18.3878
PRX2	% oxidised	KDPWHE	0	10	INS	56.69	16.4181
PRX2	% oxidised	CON	15	12	INS	48.725	20.5259
PRX2	% oxidised	WHEY	15	11	INS	53.1182	18.9898
PRX2	% oxidised	KDPWHE	15	10	INS	61.3	11.5534
PRX2	% oxidised	CON	0	12	INS-BL	7.53333	17.8143
PRX2	% oxidised	WHEY	0	11	INS-BL	18.2818	17.2036
PRX2	% oxidised	KDPWHE	0	10	INS-BL	11.49	33.4624
PRX2	% oxidised	CON	15	12	INS-BL	4.125	23.1681
PRX2	% oxidised	WHEY	15	11	INS-BL	15.9818	29.8707
PRX2	% oxidised	KDPWHE	15	10	INS-BL	2.14	33.3728
PRX3	% oxidised	CON	0	12	BL	74.3083	11.922
PRX3	% oxidised	WHEY	0	11	BL	76.8091	18.2979
PRX3	% oxidised	KDPWHE	0	10	BL	79.58	23.4606
PRX3	% oxidised	CON	15	12	BL	70.7333	23.4198
PRX3	% oxidised	WHEY	15	11	BL	71.4182	22.4547
PRX3	% oxidised	KDPWHE	15	10	BL	72.45	15.9355
PRX3	% oxidised	CON	0	12	INS	76.5833	12.7027
PRX3	% oxidised	WHEY	0	11	INS	84.5091	9.13121
PRX3	% oxidised	KDPWHE	0	10	INS	86.94	12.279
PRX3	% oxidised	CON	15	12	INS	72.5417	14.6855
PRX3	% oxidised	WHEY	15	11	INS	73.4	15.6801
PRX3	% oxidised	KDPWHE	15	10	INS	80.2	9.72899
PRX3	% oxidised	CON	0	12	INS-BL	2.275	14.154
PRX3	% oxidised	WHEY	0	11	INS-BL	7.7	19.464
PRX3	% oxidised	KDPWHE	0	10	INS-BL	7.36	28.4303
PRX3	% oxidised	CON	15	12	INS-BL	1.80833	19.5279
PRX3	% oxidised	WHEY	15	11	INS-BL	1.98182	19.2437
PRX3	% oxidised	KDPWHE	15	10	INS-BL	7.75	13.1591
NRF2	fluorescent intensity	CON	0	12	BL	1.14167	0.658453
NRF2	fluorescent intensity	WHEY	0	8	BL	1.2125	1.09341
NRF2	fluorescent intensity	KDPWHE	0	10	BL	1.18	0.824352
NRF2	fluorescent intensity	CON	15	12	BL	1.24167	0.643087
NRF2	fluorescent intensity	WHEY	15	8	BL	0.9125	0.505505
NRF2	fluorescent intensity	KDPWHE	15	10	BL	0.76	0.52957
NRF2	fluorescent intensity	CON	0	12	INS	1.28333	0.706892
NRF2	fluorescent intensity	WHEY	0	8	INS	1.4	0.709124
NRF2	fluorescent intensity	KDPWHE	0	10	INS	0.86	0.650128
NRF2	fluorescent intensity	CON	15	12	INS	1.18333	0.663097
NRF2	fluorescent intensity	WHEY	15	8	INS	1.0875	0.646833
NRF2	fluorescent intensity	KDPWHE	15	10	INS	1.07	0.895731
NRF2	fluorescent intensity	CON	0	12	INS-BL	0.141667	0.35537
NRF2	fluorescent intensity	WHEY	0	8	INS-BL	0.1875	0.839111
NRF2	fluorescent intensity	KDPWHE	0	10	INS-BL	-0.32	0.827043
NRF2	fluorescent intensity	CON	15	12	INS-BL	-0.0583333	0.350216
NRF2	fluorescent intensity	WHEY	15	8	INS-BL	0.175	0.539179
NRF2	fluorescent intensity	KDPWHE	15	10	INS-BL	0.31	0.680604
GPx1	fluorescent intensity	CON	0	9	BL	0.018736	0.0126494
GPx1	fluorescent intensity	WHEY	0	7	BL	0.0187765	0.0165866
GPx1	fluorescent intensity	KDPWHE	0	8	BL	0.0217852	0.0109293
GPx1	fluorescent intensity	CON	15	9	BL	0.0213789	0.0117631
GPx1	fluorescent intensity	WHEY	15	7	BL	0.0194517	0.0114786
GPx1	fluorescent intensity	KDPWHE	15	8	BL	0.0173179	0.0124894
GPx1	fluorescent intensity	CON	0	9	INS	0.0184331	0.0129936
GPx1	fluorescent intensity	WHEY	0	7	INS	0.0237618	0.0246487
GPx1	fluorescent intensity	KDPWHE	0	8	INS	0.0194233	0.0135515
GPx1	fluorescent intensity	CON	15	9	INS	0.0207753	0.011499
GPx1	fluorescent intensity	WHEY	15	7	INS	0.0261091	0.015105
GPx1	fluorescent intensity	KDPWHE	15	8	INS	0.0199148	0.0106722
GPx1	fluorescent intensity	CON	0	9	INS-BL	-0.000302972	0.0101357
GPx1	fluorescent intensity	WHEY	0	7	INS-BL	0.0049853	0.023586
GPx1	fluorescent intensity	KDPWHE	0	8	INS-BL	-0.00236185	0.00747577
GPx1	fluorescent intensity	CON	15	9	INS-BL	-0.000603677	0.00866403
GPx1	fluorescent intensity	WHEY	15	7	INS-BL	0.00665736	0.00775119
GPx1	fluorescent intensity	KDPWHE	15	8	INS-BL	0.00259691	0.00409769
SOD1	fluorescent intensity	CON	0	9	BL	0.153311	0.163683
SOD1	fluorescent intensity	WHEY	0	7	BL	0.354643	0.650991
SOD1	fluorescent intensity	KDPWHE	0	8	BL	0.187705	0.264748
SOD1	fluorescent intensity	CON	15	9	BL	0.156199	0.165836
SOD1	fluorescent intensity	WHEY	15	7	BL	0.240454	0.338342
SOD1	fluorescent intensity	KDPWHE	15	8	BL	0.140441	0.165284
SOD1	fluorescent intensity	CON	0	9	INS	0.142825	0.150891
SOD1	fluorescent intensity	WHEY	0	7	INS	0.249868	0.372647
SOD1	fluorescent intensity	KDPWHE	0	8	INS	0.147008	0.175706
SOD1	fluorescent intensity	CON	15	9	INS	0.162415	0.207323
SOD1	fluorescent intensity	WHEY	15	7	INS	0.251527	0.349111
SOD1	fluorescent intensity	KDPWHE	15	8	INS	0.179023	0.212006
SOD1	fluorescent intensity	CON	0	9	INS-BL	-0.0104864	0.0319391
SOD1	fluorescent intensity	WHEY	0	7	INS-BL	-0.104775	0.287784
SOD1	fluorescent intensity	KDPWHE	0	8	INS-BL	-0.0406967	0.123959
SOD1	fluorescent intensity	CON	15	9	INS-BL	0.0062165	0.0792823
SOD1	fluorescent intensity	WHEY	15	7	INS-BL	0.011073	0.0145555
SOD1	fluorescent intensity	KDPWHE	15	8	INS-BL	0.0385816	0.0575124
NFKB	fluorescent intensity	CON	0	8	BL	0.1235	0.0438732
NFKB	fluorescent intensity	WHEY	0	7	BL	0.107286	0.0439686
NFKB	fluorescent intensity	KDPWHE	0	9	BL	0.164778	0.0752608
NFKB	fluorescent intensity	CON	15	8	BL	0.15075	0.0662436
NFKB	fluorescent intensity	WHEY	15	7	BL	0.0985714	0.0825305
NFKB	fluorescent intensity	KDPWHE	15	9	BL	0.145	0.0524833
NFKB	fluorescent intensity	CON	0	8	INS	0.125125	0.0362824
NFKB	fluorescent intensity	WHEY	0	7	INS	0.132	0.0872277
NFKB	fluorescent intensity	KDPWHE	0	9	INS	0.150556	0.061168
NFKB	fluorescent intensity	CON	15	8	INS	0.12725	0.0374881
NFKB	fluorescent intensity	WHEY	15	7	INS	0.0678571	0.0549194
NFKB	fluorescent intensity	KDPWHE	15	9	INS	0.157	0.0648961
NFKB	fluorescent intensity	CON	0	8	INS-BL	0.001625	0.0329586
NFKB	fluorescent intensity	WHEY	0	7	INS-BL	0.0247143	0.0760586
NFKB	fluorescent intensity	KDPWHE	0	9	INS-BL	-0.0142222	0.0475809
NFKB	fluorescent intensity	CON	15	8	INS-BL	-0.0235	0.0720476
NFKB	fluorescent intensity	WHEY	15	7	INS-BL	-0.0307143	0.0487945
NFKB	fluorescent intensity	KDPWHE	15	9	INS-BL	0.012	0.0531578
CS	activity in umol·mL–1·min–1	CON	0	12	BL	0.199452	0.191761
CS	activity in umol·mL–1·min–2	WHEY	0	11	BL	0.213878	0.218093
CS	activity in umol·mL–1·min–3	KDPWHE	0	11	BL	0.289156	0.347559
CS	activity in umol·mL–1·min–4	CON	15	12	BL	0.256859	0.113455
CS	activity in umol·mL–1·min–5	WHEY	15	11	BL	0.411775	0.438213
CS	activity in umol·mL–1·min–6	KDPWHE	15	11	BL	0.428845	0.528101
COVIX	activity in umol·mL–1·min–7	CON	0	12	BL	0.223432	0.117774
COVIX	activity in umol·mL–1·min–8	WHEY	0	11	BL	0.260046	0.142231
COVIX	activity in umol·mL–1·min–9	KDPWHE	0	11	BL	0.207454	0.112512
COVIX	activity in umol·mL–1·min–10	CON	15	12	BL	0.340292	0.224434
COVIX	activity in umol·mL–1·min–11	WHEY	15	11	BL	0.382174	0.230985
COVIX	activity in umol·mL–1·min–12	KDPWHE	15	11	BL	0.258074	0.152773
IRS1	fluorescent intensity	CON	0	10	BL	14.84	6.66293
IRS1	fluorescent intensity	WHEY	0	9	BL	16.9456	4.34402
IRS1	fluorescent intensity	KDPWHE	0	9	BL	16.8056	5.97659
IRS1	fluorescent intensity	CON	15	10	BL	14.284	4.88131
IRS1	fluorescent intensity	WHEY	15	9	BL	15.3356	5.65023
IRS1	fluorescent intensity	KDPWHE	15	9	BL	16.4589	4.40692
IRS1	fluorescent intensity	CON	0	10	INS	21.075	8.10143
IRS1	fluorescent intensity	WHEY	0	9	INS	14.3278	4.98213
IRS1	fluorescent intensity	KDPWHE	0	9	INS	18.1533	9.4649
IRS1	fluorescent intensity	CON	15	10	INS	18.052	8.57649
IRS1	fluorescent intensity	WHEY	15	9	INS	14.4433	4.29425
IRS1	fluorescent intensity	KDPWHE	15	9	INS	22.1489	7.9041
IRS1	fluorescent intensity	CON	0	10	INS-BL	6.235	9.08741
IRS1	fluorescent intensity	WHEY	0	9	INS-BL	-2.61778	6.29906
IRS1	fluorescent intensity	KDPWHE	0	9	INS-BL	1.34778	8.87866
IRS1	fluorescent intensity	CON	15	10	INS-BL	3.768	6.24963
IRS1	fluorescent intensity	WHEY	15	9	INS-BL	-0.892222	3.7306
IRS1	fluorescent intensity	KDPWHE	15	9	INS-BL	5.69	7.37035
AKT	fluorescent intensity	CON	0	9	BL	0.117204	0.0457356
AKT	fluorescent intensity	WHEY	0	7	BL	0.163645	0.114501
AKT	fluorescent intensity	KDPWHE	0	8	BL	0.210883	0.287707
AKT	fluorescent intensity	CON	15	9	BL	0.146428	0.113316
AKT	fluorescent intensity	WHEY	15	7	BL	0.164843	0.187206
AKT	fluorescent intensity	KDPWHE	15	8	BL	0.151642	0.0949519
AKT	fluorescent intensity	CON	0	9	INS	0.472294	0.298389
AKT	fluorescent intensity	WHEY	0	7	INS	0.888401	1.32065
AKT	fluorescent intensity	KDPWHE	0	8	INS	0.751225	1.02451
AKT	fluorescent intensity	CON	15	9	INS	0.419083	0.284563
AKT	fluorescent intensity	WHEY	15	7	INS	0.768054	0.976596
AKT	fluorescent intensity	KDPWHE	15	8	INS	0.450381	0.442809
AKT	fluorescent intensity	CON	0	9	INS-BL	0.355089	0.273855
AKT	fluorescent intensity	WHEY	0	7	INS-BL	0.724756	1.20905
AKT	fluorescent intensity	KDPWHE	0	8	INS-BL	0.540342	0.755613
AKT	fluorescent intensity	CON	15	9	INS-BL	0.272655	0.194265
AKT	fluorescent intensity	WHEY	15	7	INS-BL	0.603211	0.804571
AKT	fluorescent intensity	KDPWHE	15	8	INS-BL	0.298738	0.381237
AS160	fluorescent intensity	CON	0	12	BL	0.300232	0.144576
AS160	fluorescent intensity	WHEY	0	9	BL	0.284059	0.180885
AS160	fluorescent intensity	KDPWHE	0	10	BL	0.327398	0.226982
AS160	fluorescent intensity	CON	15	12	BL	0.269578	0.190027
AS160	fluorescent intensity	WHEY	15	9	BL	0.211018	0.13639
AS160	fluorescent intensity	KDPWHE	15	10	BL	0.283391	0.13294
AS160	fluorescent intensity	CON	0	12	INS	0.504265	0.265386
AS160	fluorescent intensity	WHEY	0	9	INS	0.469043	0.247116
AS160	fluorescent intensity	KDPWHE	0	10	INS	0.438569	0.2239
AS160	fluorescent intensity	CON	15	12	INS	0.550852	0.341746
AS160	fluorescent intensity	WHEY	15	9	INS	0.532249	0.295263
AS160	fluorescent intensity	KDPWHE	15	10	INS	0.633055	0.383723
AS160	fluorescent intensity	CON	0	12	INS-BL	0.204033	0.149646
AS160	fluorescent intensity	WHEY	0	9	INS-BL	0.184985	0.107831
AS160	fluorescent intensity	KDPWHE	0	10	INS-BL	0.111171	0.249839
AS160	fluorescent intensity	CON	15	12	INS-BL	0.281274	0.207913
AS160	fluorescent intensity	WHEY	15	9	INS-BL	0.321231	0.261988
AS160	fluorescent intensity	KDPWHE	15	10	INS-BL	0.349664	0.286188
PAK12	fluorescent intensity	CON	0	12	BL	0.442836	0.256716
PAK12	fluorescent intensity	WHEY	0	8	BL	0.535655	0.26126
PAK12	fluorescent intensity	KDPWHE	0	10	BL	0.612574	0.398695
PAK12	fluorescent intensity	CON	15	12	BL	0.501408	0.337676
PAK12	fluorescent intensity	WHEY	15	8	BL	0.373563	0.32482
PAK12	fluorescent intensity	KDPWHE	15	10	BL	0.572914	0.266845
PAK12	fluorescent intensity	CON	0	12	INS	0.499442	0.298126
PAK12	fluorescent intensity	WHEY	0	8	INS	0.413767	0.212191
PAK12	fluorescent intensity	KDPWHE	0	10	INS	0.478971	0.36373
PAK12	fluorescent intensity	CON	15	12	INS	0.607173	0.340061
PAK12	fluorescent intensity	WHEY	15	8	INS	0.524482	0.419103
PAK12	fluorescent intensity	KDPWHE	15	10	INS	0.729478	0.643966
PAK12	fluorescent intensity	CON	0	12	INS-BL	0.0566053	0.238365
PAK12	fluorescent intensity	WHEY	0	8	INS-BL	-0.121888	0.367539
PAK12	fluorescent intensity	KDPWHE	0	10	INS-BL	-0.133604	0.471712
PAK12	fluorescent intensity	CON	15	12	INS-BL	0.105765	0.188636
PAK12	fluorescent intensity	WHEY	15	8	INS-BL	0.150919	0.267964
PAK12	fluorescent intensity	KDPWHE	15	10	INS-BL	0.156565	0.429352
CFi	ratio	CON	0	11	BL	1.93636	0.461027
CFi	ratio	WHEY	0	10	BL	1.75	0.514782
CFi	ratio	KDPWHE	0	10	BL	1.73	0.330151
CFi	ratio	CON	15	11	BL	2.63636	0.592069
CFi	ratio	WHEY	15	10	BL	2.32	0.555378
CFi	ratio	KDPWHE	15	10	BL	2.37	0.498999
CFPE	ratio	CON	0	11	BL	6	1.04499
CFPE	ratio	WHEY	0	10	BL	5.67	1.16624
CFPE	ratio	KDPWHE	0	10	BL	6.02	0.835065
CFPE	ratio	CON	15	11	BL	7.76364	0.965684
CFPE	ratio	WHEY	15	10	BL	8.36	2.80523
CFPE	ratio	KDPWHE	15	10	BL	7.43	1.39686
peNOS-eNOS	fluorescent intensity ratio	CON	0	9	BL	1.00718	0.411689
peNOS-eNOS	fluorescent intensity ratio	WHEY	0	9	BL	0.928354	0.340563
peNOS-eNOS	fluorescent intensity ratio	KDPWHE	0	9	BL	1.18427	0.551357
peNOS-eNOS	fluorescent intensity ratio	CON	15	9	BL	0.973821	0.423479
peNOS-eNOS	fluorescent intensity ratio	WHEY	15	9	BL	0.993436	0.376324
peNOS-eNOS	fluorescent intensity ratio	KDPWHE	15	9	BL	1.22962	0.569373
peNOS-eNOS	fluorescent intensity ratio	CON	0	9	INS	1.01618	0.431219
peNOS-eNOS	fluorescent intensity ratio	WHEY	0	9	INS	1.14046	0.493458
peNOS-eNOS	fluorescent intensity ratio	KDPWHE	0	9	INS	1.47114	0.903425
peNOS-eNOS	fluorescent intensity ratio	CON	15	9	INS	1.10419	0.4382
peNOS-eNOS	fluorescent intensity ratio	WHEY	15	9	INS	1.24439	0.578592
peNOS-eNOS	fluorescent intensity ratio	KDPWHE	15	9	INS	1.38151	0.708638
peNOS-eNOS	fluorescent intensity ratio	CON	0	9	INS-BL	0.00900222	0.142106
peNOS-eNOS	fluorescent intensity ratio	WHEY	0	9	INS-BL	0.212109	0.402521
peNOS-eNOS	fluorescent intensity ratio	KDPWHE	0	9	INS-BL	0.28687	0.399786
peNOS-eNOS	fluorescent intensity ratio	CON	15	9	INS-BL	0.13037	0.268214
peNOS-eNOS	fluorescent intensity ratio	WHEY	15	9	INS-BL	0.250954	0.245963
peNOS-eNOS	fluorescent intensity ratio	KDPWHE	15	9	INS-BL	0.151893	0.352152
peNOS-NOX2	fluorescent intensity ratio	CON	0	10	BL	1.76714	0.523029
peNOS-NOX2	fluorescent intensity ratio	WHEY	0	9	BL	1.44773	0.46506
peNOS-NOX2	fluorescent intensity ratio	KDPWHE	0	8	BL	1.73567	0.485064
peNOS-NOX2	fluorescent intensity ratio	CON	15	10	BL	1.68199	0.436644
peNOS-NOX2	fluorescent intensity ratio	WHEY	15	9	BL	1.51222	0.484198
peNOS-NOX2	fluorescent intensity ratio	KDPWHE	15	8	BL	1.71655	0.385792
peNOS-NOX2	fluorescent intensity ratio	CON	0	10	INS	1.61441	0.518977
peNOS-NOX2	fluorescent intensity ratio	WHEY	0	9	INS	1.56658	0.376761
peNOS-NOX2	fluorescent intensity ratio	KDPWHE	0	8	INS	1.90454	0.694933
peNOS-NOX2	fluorescent intensity ratio	CON	15	10	INS	1.75581	0.907922
peNOS-NOX2	fluorescent intensity ratio	WHEY	15	9	INS	1.73247	0.587366
peNOS-NOX2	fluorescent intensity ratio	KDPWHE	15	8	INS	1.89066	0.714626
peNOS-NOX2	fluorescent intensity ratio	CON	0	10	INS-BL	-0.152734	0.398337
peNOS-NOX2	fluorescent intensity ratio	WHEY	0	9	INS-BL	0.118845	0.297928
peNOS-NOX2	fluorescent intensity ratio	KDPWHE	0	8	INS-BL	0.168864	0.559141
peNOS-NOX2	fluorescent intensity ratio	CON	15	10	INS-BL	0.0738172	0.618918
peNOS-NOX2	fluorescent intensity ratio	WHEY	15	9	INS-BL	0.220253	0.263611
peNOS-NOX2	fluorescent intensity ratio	KDPWHE	15	8	INS-BL	0.174116	0.528911
